# Supplementary material for: Client Views of Contingency Management in Gambling Treatment: A Thematic Analysis
Source: Int J Environ Res Public Health. 2022 Dec 19;19(24):17101. doi: 10.3390/ijerph192417101 (PMC9778966; doi:10.3390/ijerph192417101)
Supplement: Supplementary file 1 [file ijerph-19-17101-s001.zip]

Archive with 1 entries (1 files):
- ijerph-1985378-supplementary.pdf
